# Supplementary material for: The Effect of Mindfulness-Based Intervention on Brain-Derived Neurotrophic Factor (BDNF): A Systematic Review and Meta-Analysis of Controlled Trials
Source: Front Psychol. 2020 Sep 15;11:2209. doi: 10.3389/fpsyg.2020.02209 (PMC7522212; doi:10.3389/fpsyg.2020.02209)
Supplement: Supplementary file 2 [file Data_Sheet_1.zip]

Archive with 2 entries (2 files):
- DataandRcode/MBI_BDNF_Meta.xlsx
- DataandRcode/Metaanalysis.R
