# Supplementary material for: The Effect of Mindfulness-Based Intervention on Brain-Derived Neurotrophic Factor (BDNF): A Systematic Review and Meta-Analysis of Controlled Trials
Source: Front Psychol. 2020 Sep 15;11:2209. doi: 10.3389/fpsyg.2020.02209 (PMC7522212; doi:10.3389/fpsyg.2020.02209)
Supplement: Supplementary file 2 [file Data_Sheet_1.zip › DataandRcode/MBI_BDNF_Meta.xlsx]

## Sheet: The Effect of Mindfulness Based
study	year	n.e	mean.e	sd.e	n.c	mean.c	sd.c	Type	Control	Acchour	Parage	NT	NC	dropT	dropC
Ikai (Yoga)	2014	25	0.04	0.52	25	0.07	0.58	Exercise	Yes	8	52.8	25	25	7	7
Lee (Yoga)	2014	14	7.42	0.75	11	-6.53	10.34	Exercise	Yes	36	40.5	14	11	5	2
Naveen (Yoga)	2016	16	1.95	5.8	23	-2.4	5.6	Exercise	Yes	12	33.5	19	0	19	0
Sungkarat (Tai Chi)	2018	33	0.17	0.14	37	0.14	0.17	Exercise	Yes	60	67.5	33	33	4	6
Tolahunase (Yaga)	2018	29	5.57	6.04	29	0.02	4.11	Exercise	Yes	168	39.4	29	29	3	1
Gagrani (Meditation)	2018	30	11.1	11.67	30	1.19	5.74	Meditation	Yes	31.5	57.2	30	30	0	2
Ledreux (Meditation)	2019	39	-0.01	0.81	39	-0.96	0.79	Meditation	Yes	15	72.9	39	39	0	0
Nerry (Meditation)	2019	62	0.73	1.89	37	-0.35	13.83	Meditation	Yes	62	37.2	89	81	50	44
